# Supplementary material for: Inference and analysis of cell-cell communication using CellChat
Source: Nat Commun. 2021 Feb 17;12:1088. doi: 10.1038/s41467-021-21246-9 (PMC7889871; doi:10.1038/s41467-021-21246-9)
Supplement: Supplementary file 4 — Supplementary Data 1 [file 41467_2021_21246_MOESM4_ESM.xlsx]

## Sheet: CellChat
pre-DC -> pre-DC	pre-DC -> DC1	pre-DC -> DC2	pre-DC -> Placode	DC1 -> pre-DC	DC1 -> DC1	DC1 -> DC2	DC1 -> Placode	DC2 -> pre-DC	DC2 -> DC1	DC2 -> DC2	DC2 -> Placode	Placode -> pre-DC	Placode -> DC1	Placode -> DC2	Placode -> Placode
MDK_SDC1	FGF10_FGFR1	MDK_SDC1	MDK_SDC4	MDK_SDC1	FGF10_FGFR1	MDK_SDC1	MDK_SDC4	MDK_SDC1	FGF10_FGFR1	MDK_SDC1	MDK_SDC4	PTN_NCL	PTN_NCL	MDK_SDC1	MDK_NCL
FGF10_FGFR1	SEMA3D_NRP1_PLX2	FGF10_FGFR1	FGF10_FGFR2	FGF10_FGFR1	WNT5A_FZD2	FGF10_FGFR1	WNT5A_FZD10	FGF10_FGFR1	WNT5A_FZD2	FGF10_FGFR1	WNT5A_FZD10	MDK_SDC1	PTN_SDC1	PTN_NCL	PTN_NCL
SEMA3D_NRP1_PLX2	MDK_LRP1	SEMA3D_NRP2_PLX2	WNT5A_FZD10	WNT5A_FZD2	SEMA3D_NRP1_PLX2	WNT5A_FZD2	FGF10_FGFR2	WNT5A_FZD2	MDK_LRP1	WNT5A_FZD2	FGF10_FGFR2	PTN_SDC1	PDGFA_PDGFRB	PTN_SDC1	MDK_SDC4
MDK_LRP1	SEMA3D_NRP2_PLX2	MDK_ITGA6_ITGB1	MDK_SDC2	SEMA3D_NRP1_PLX2	SEMA3D_NRP2_PLX2	SEMA3D_NRP2_PLX2	FGF10_FGFR1	MDK_LRP1	EDN3_EDNRA	EDN3_EDNRB	MDK_SDC2	MDK_LRP1	PTHLH_PTH1R	MDK_ITGA6_ITGB1	PTN_SDC4
SEMA3A_NRP1_PLX2	WNT5A_FZD2	MDK_LRP1	FGF10_FGFR1	MDK_LRP1	MDK_LRP1	MDK_LRP1	IGF1_IGF1R	EDN3_EDNRA	FGF10_FGFR2	EDN3_EDNRA	FGF10_FGFR1	PTHLH_PTH1R	MDK_LRP1	MDK_LRP1	PTN_SDC1
WNT5A_FZD2	SEMA3A_NRP1_PLX2	WNT5A_FZD2	IGF1_IGF1R	SEMA3A_NRP1_PLX2	SEMA3A_NRP1_PLX2	SEMA3D_NRP1_PLX2	WNT9A_FZD10_LRP6	SEMA3D_NRP1_PLX2	SEMA3D_NRP1_PLX2	MDK_ITGA6_ITGB1	IGF1_IGF1R	FGF20_FGFR1	FGF20_FGFR1	PDGFA_PDGFRB	MDK_SDC2
EDN3_EDNRA	FGF10_FGFR2	SEMA3D_NRP1_PLX2	IGF2_IGF1R	FGF10_FGFR2	FGF10_FGFR2	SEMA3A_NRP1_PLX2		SEMA3A_NRP1_PLX2	SEMA3A_NRP1_PLX2	MDK_LRP1		PDGFA_PDGFRA	PDGFA_PDGFRA	PTHLH_PTH1R	PTN_SDC2
SEMA3D_NRP1_PLX4	EDN3_EDNRA	EDN3_EDNRB		SEMA3D_NRP1_PLX4	IGF1_IGF1R	EDN3_EDNRB		FGF10_FGFR2	SEMA3D_NRP2_PLX2	SEMA3D_NRP2_PLX2		PDGFA_PDGFRB	SEMA3D_NRP1_PLX2	FGF20_FGFR1	FGF20_FGFR2
FGF10_FGFR2	IGF1_IGF1R	EDN3_EDNRA		SEMA3A_NRP1_PLX4	EDN3_EDNRA	EDN3_EDNRA		SEMA3D_NRP1_PLX4	IGF1_IGF1R	SEMA3D_NRP1_PLX2		SEMA3D_NRP1_PLX2	SEMA3D_NRP2_PLX2	PDGFA_PDGFRA	WNT6_FZD10_LRP6
SEMA3A_NRP1_PLX4	IGF2_IGF1R	SEMA3A_NRP1_PLX2		SEMA3D_NRP2_PLX2	PROS1_AXL	PDGFA_PDGFRB		SEMA3A_NRP1_PLX4		SEMA3A_NRP1_PLX2		SEMA3A_NRP1_PLX2	FGF20_FGFR2	SEMA3D_NRP2_PLX2	WNT3_FZD10_LRP6
SEMA3D_NRP2_PLX2	IGF2_IGF2R			EDN3_EDNRA		PROS1_AXL		SEMA3D_NRP2_PLX2		PDGFA_PDGFRB		SEMA3D_NRP1_PLX4	PDGFC_PDGFRA	SEMA3D_NRP1_PLX2	FGF20_FGFR1
IGF2_IGF2R				PDGFA_PDGFRA		WNT9A_FZD2_LRP6		PDGFA_PDGFRA				PDGFC_PDGFRA	TGFB1_TGFBR1_TGFBR2	WNT6_FZD2_LRP6	WNT10A_FZD10_LRP6
								PDGFA_PDGFRB				FGF20_FGFR2		PDGFC_PDGFRA	WNT4_FZD10_LRP6
												SEMA3A_NRP1_PLX4		WNT3_FZD2_LRP6
												TGFB1_TGFBR1_TGFBR2		TGFB1_TGFBR1_TGFBR2
														WNT10A_FZD2_LRP6
														WNT4_FZD2_LRP6

## Sheet: CellPhoneDB
pre-DC -> pre-DC	pre-DC -> DC1	pre-DC -> DC2	pre-DC -> Placode	DC1 -> pre-DC	DC1 -> DC1	DC1 -> DC2	DC1 -> Placode	DC2 -> pre-DC	DC2 -> DC1	DC2 -> DC2	DC2 -> Placode	Placode -> pre-DC	Placode -> DC1	Placode -> DC2	Placode -> Placode
MDK_SDC1	MDK_SDC1	MDK_SDC1	MDK_SDC1	FGF10_FGFR1	FGF10_FGFR1	FGF10_FGFR1	EGFR_MIF	MDK_SDC1	MDK_SDC1	MDK_SDC1	MDK_SDC1	MDK_NCL	PDGFA_PDGFRB	MDK_NCL	MDK_NCL
FGF10_FGFR1	FGF10_FGFR1	BMPR1A_BMPR2_BMP4	MDK_SDC4	WNT5A_FZD2	WNT5A_FZD2	BMPR1A_BMPR2_BMP4	MDK_SDC4	NRP2_VEGFA	NRP2_VEGFA	NRP2_VEGFA	PTN_SDC1	PDGFA_PDGFRA	PDGFA_PDGFRA	BMPR1A_BMPR2_BMP4	PTN_NCL
MDK_LRP1	ANGPTL4_CDH11	BMR1A_AVR2B_BMP4	PTN_SDC1	IGF1_IGF1R	IGF1_IGF1R	BMR1A_ACR2A_BMP4	PTN_SDC1	IGF1_IGF1R	IGF1_IGF1R	FGF10_FGFR1	MDK_SDC4	PDGFA_PDGFRB	MDK_LRP1	BMR1A_ACR2A_BMP4	CD74_MIF
BMPR1A_BMPR2_BMP4	ANGPTL4_SDC1	BMR1A_ACR2A_BMP4	NRP1_SEMA3A	BMPR1A_BMPR2_BMP4	NGFR_NTF3	WNT5A_FZD2	WNT5A_FZD10	FGF10_FGFR1	FGF10_FGFR1	BMPR1A_BMPR2_BMP4	NRP2_SEMA3C	MDK_LRP1	PTHLH_PTH1R	BMPR1B_BMPR2_BMP4	MDK_SDC4
ANGPTL4_CDH11	NRP1_VEGFA	FGF10_FGFR1	NRP1_VEGFB	NGFR_NTF3	CD44_FGFR2	NGFR_NTF3	CD44_FGFR2	PTN_SDC1	ANGPTL4_SDC1	IGF1_IGF1R	NRP2_VEGFA	PTHLH_PTH1R	ANGPTL4_SDC4	BMR1B_AVR2A_BMP4	EGFR_MIF
ANGPTL4_SDC1	NRP1_SEMA3A	NRP1_VEGFA	WNT6_FZD2_LRP6	FGFR1_NCAM1	FGFR1_NCAM1	IGF1_IGF1R	NGFR_BDNF	ANGPTL4_SDC1	PTN_SDC1	BMR1A_ACR2A_BMP4	IGF1_IGF1R	BMPR1A_BMPR2_BMP4	NGF_NGFR	BMR1B_AVR2B_BMP4	PTN_SDC4
NRP1_VEGFA	NRP1_VEGFB	NGFR_NTF3	WNT6_FZD10_LRP6	NGFR_BDNF	NGFR_BDNF	NRP2_VEGFA	IGF1_IGF1R	MDK_LRP1	NGFR_NTF3	EDN3_EDNRB	IGF1_a6b4 complex	BMR1A_ACR2A_BMP4	PTN_PTPRS	BMR1A_AVR2B_BMP4	MDK_a6b1 complex
BMR1A_AVR2B_BMP4	IGF1_IGF1R	NRP1_VEGFB	NGFR_BDNF	CD44_FGFR2	ANGPTL4_CDH11	NRP1_VEGFA	IGF1_a6b4 complex	FGFR1_NCAM1	MDK_LRP1	NGFR_NTF3	NGFR_BDNF	BMPR1B_BMPR2_BMP4	PTN_SDC2	PDGFA_PDGFRB	MDK_SDC2
NRP1_SEMA3A	FGFR1_NCAM1	EDN3_EDNRB	NRP1_VEGFA	NRP2_VEGFA	NRP2_VEGFA	FGFR1_NCAM1	FGF10_FGFR2	EDN3_EDNRA	FGFR1_NCAM1	PTN_SDC1	FGFR1_NCAM1	BMR1B_AVR2A_BMP4	FZD6_WNT5A	PDGFA_PDGFRA	WNT6_FZD2_LRP6
BMR1A_ACR2A_BMP4	NGFR_NTF3	FGFR1_NCAM1	WNT5A_FZD10	NRP1_VEGFA	NRP1_VEGFA	CD44_FGFR2	FGFR1_NCAM1	NGFR_NTF3	EDN3_EDNRA	EDN3_EDNRA	WNT5A_FZD10	BMR1B_AVR2B_BMP4	CD74_COPA	MDK_LRP1	WNT6_FZD10_LRP6
NRP1_VEGFB	IGF2_IGF2R	WNT5A_FZD2	FGFR1_NCAM1	BMR1A_ACR2A_BMP4	NRP1_SEMA3A	NRP1_VEGFB	NRP1_SEMA3A	NGFR_BDNF	ANGPTL4_CDH11	MDK_LRP1	NGFR_NTF4	BMR1A_AVR2B_BMP4	BMPR1A_BMPR2_BMP4	MDK_a6b1 complex	PTN_SDC2
FGFR1_NCAM1	WNT5A_FZD2	EDN3_EDNRA	PLXNB2_PTN	ANGPTL4_CDH11	FGF10_FGFR2	NGFR_BDNF	WNT6_FZD2_LRP6	ANGPTL4_CDH11	NGFR_BDNF	FGFR1_NCAM1	WNT6_FZD2_LRP6	ANGPTL4_SDC4	CD74_APP	PTHLH_PTH1R	PLXNB2_PTN
NGFR_NTF3	IGF2_IGF1R	BMPR1A_BMPR2_BMP7	IGF1_IGF1R	WNT5A_ROR2	NRP1_VEGFB	WNT5A_ROR2	WNT6_FZD10_LRP6	BMPR1A_BMPR2_BMP4	EDN3_EDNRB	WNT5A_FZD2	WNT6_FZD10_LRP6	PTN_PTPRS	BMP2_SMO	NGF_NGFR	PTN_PTPRS
NGFR_BDNF	NGFR_BDNF	IGF2_IGF2R	FGF10_FGFR2	NRP1_SEMA3A	WNT5A_ROR2	WNT5A_EPHA7	NGFR_NTF4	BMR1A_ACR2A_BMP4	WNT5A_FZD2	NGFR_BDNF	FGF10_FGFR2	PTN_SDC2	BMR1A_ACR2A_BMP4	PTN_PTPRS	CD74_APP
IGF1_IGF1R	EDN3_EDNRA	IGF1_IGF1R	IGF1_a6b4 complex	NRP1_VEGFB	FGFR1_FGF7	FGF10_FGFR2	NRP1_VEGFB	FGFR1_FGF3	FGFR1_FGF7	FGF10_FGFR2	NGFR_NTF3	NGF_NGFR	BMPR1B_BMPR2_BMP4	BMPR1A_BMPR2_BMP7	WNT7B_FZD10
IGF2_IGF2R	FGFR1_FGF7	BMR1A_AVR2B_BMP7	IGF2_IGF1R	FGFR1_FGF3	WNT5A_PTPRK	BMPR1A_BMPR2_BMP7	NGFR_NTF3	WNT5A_FZD2	FGF10_FGFR2	CD44_FGFR2	CD44_FGFR2	BMP2_SMO	BMR1B_AVR2A_BMP4	PTN_SDC2	BMP2_SMO
EDN3_EDNRA	EDN3_EDNRB	IGF2_IGF1R	NGFR_NTF4	FGF10_FGFR2	WNT5A_ANTXR1	WNT5A_FZD3	NRP2_SEMA3C	FGF10_FGFR2	CD44_FGFR2	BMP7_PTPRK	PLXNB2_PTN	CD74_COPA	BMR1B_AVR2B_BMP4	BMR1A_ACR2A_BMP7	BMPR1A_BMPR2_BMP2
WNT5A_FZD2	FGF10_FGFR2	BMR1A_ACR2A_BMP7	IGF2_IGF2R	WNT5A_ANTXR1	WNT5A_EPHA7	WNT5A_PTPRK	NRP2_VEGFA	CD44_FGFR2	BMP7_PTPRK	BMPR1A_BMPR2_BMP7	FGF10_FGFR1	CD74_APP	BMR1A_AVR2B_BMP4	BMP2_SMO	WNT3_FZD10_LRP6
FGFR1_FGF3	BMPR1A_BMPR2_BMP4	NGFR_BDNF	IGF2_IDE	WNT5A_FZD3	WNT5A_FZD1	WNT5A_ANTXR1	NRP1_VEGFA	WNT5A_ROR2	NRP1_VEGFA	BMR1A_ACR2A_BMP7	NRP1_SEMA3A	SEMA3D_PlexinA4_complex1	ACVR_1B2A receptor_BMP3	BMR1B_AVR2B_BMP7	WNT3_FZD2_LRP6
SEMA3D_PlexinA4_complex1	BMR1A_AVR2B_BMP4	FGF10_FGFR2	NGFR_NTF3	WNT5A_EPHA7	ANGPTL4_SDC1	BMR1A_ACR2A_BMP7	PLXNB2_PTN	NRP1_VEGFA	WNT5A_ROR2	NRP1_VEGFA	NRP1_VEGFB	TGFB1_TGFBR3	WNT3_FZD1	BMR1B_AVR2A_BMP7	FGF20_FGFR2
IGF2_IGF1R	BMP7_PTPRK	LAMP1_FAM3C	CD44_FGFR2	WNT5A_FZD10	WNT5A_FZD3	LAMP1_FAM3C	FGF10_FGFR1	NRP1_SEMA3A	NRP1_SEMA3A	WNT5A_ROR2	PDGFRA_PDGFC	WNT4_SMO	EGFR_COPA	BMPR1B_BMPR2_BMP7	BMR1A_ACR2A_BMP2
FGF10_FGFR2	CD44_FGFR2	BMP7_PTPRK	PDGFRA_PDGFC	SEMA3D_PlexinA4_complex1	LAMP1_FAM3C	EDN3_EDNRB	WNT5A_FZD2	NRP1_VEGFB	NRP1_VEGFB	WNT5A_EPHA7	WNT5A_FZD2	TGFB2_TGFBR3	FGFR2_EPHA4	BMR1A_AVR2B_BMP7	CD74_COPA
WNT5A_ROR2	WNT5A_ROR2	WNT5A_ROR2	BMPR1A_BMPR2_BMP2	EDN3_EDNRA	IGF2_IGF2R	EDN3_EDNRA	WNT5A_FZD3	SEMA3D_PlexinA4_complex1	WNT5A_PTPRK	NRP1_VEGFB	NRP1_VEGFA	EGFR_COPA	ACVR_1B2A receptor_INHBA	ACVR_1B2A receptor_BMP3	BMR1B_AVR2B_BMP2
WNT5A_ANTXR1	SEMA3D_PlexinA4_complex1	WNT5A_EPHA7	WNT3_FZD10_LRP6	TGFB1_TGFBR3	BMR1A_ACR2A_BMP4	FGFR2_EPHA4	WNT5A_ANTXR1	WNT5A_ANTXR1	WNT5A_ANTXR1	WNT5A_FZD3	WNT5A_FZD3	FZD6_WNT5A	ACVR_1B2B receptor_INHBA	CD74_APP	BMR1B_AVR2A_BMP2
WNT5A_FZD3	WNT5A_PTPRK	SEMA3D_PlexinA4_complex1	WNT3_FZD2_LRP6	EGFR_COPA	IGF2_IGF1R	TGFB1_TGFBR3	LAMP1_FAM3C	WNT5A_FZD3	BMR1A_ACR2A_BMP4	WNT5A_PTPRK	WNT5A_ANTXR1	FGFR2_EPHA4	TGFB1_TGFBR3	CD74_COPA	BMPR1B_BMPR2_BMP2
TGFB1_TGFBR3	WNT5A_ANTXR1	WNT4_SMO	BMR1A_AVR2B_BMP2	PROS1_AXL	SEMA3D_PlexinA4_complex1	TGFB1_TGFbeta receptor1	LTBR_LTB	WNT5A_EPHA7	WNT5A_EPHA7	WNT5A_ANTXR1	WNT3_FZD10_LRP6	TNFRSF1A_GRN	TGFB2_TGFBR3	FZD6_WNT5A	BMR1A_AVR2B_BMP2
WNT5A_EPHA7	WNT5A_EPHA7	WNT5A_FZD3	NCAM1_BDNF	EGFR_GRN	EGFR_COPA	PROS1_AXL	BMPR1A_BMPR2_BMP2	IGF2_IGF2R	IGF2_IGF2R	IGF2_IGF2R	WNT3_FZD2_LRP6	EGFR_GRN	BDNF_NTRK2	ACVR_1B2A receptor_INHBA	BDNF_F11R
PlexinA4_complex1_SEMA3A	WNT5A_FZD1	WNT5A_PTPRK	BMR1A_ACR2A_BMP2	GDF11_ANTXR1	PROS1_AXL	ANGPTL4_a5b1 complex	PDGFRA_PDGFC	TGFB1_TGFBR3	WNT5A_FZD1	TGFB1_TGFBR3	BMPR1A_BMPR2_BMP2	TNF_PTPRS	TNFRSF1A_GRN	ACVR_1B2B receptor_INHBA	WNT10A_FZD10_LRP6
PROS1_AXL	WNT5A_FZD3	WNT5A_ANTXR1	WNT5A_FZD3	FLT1_VEGFB	TGFB1_TGFBR3	VEGFA_FLT1	WNT3_FZD10_LRP6	TNFRSF1A_GRN	IGF2_IGF1R	TGFB1_TGFbeta receptor1	BMR1A_ACR2A_BMP2	ANGPTL4_SDC2	FGFR2_XPR1	FGFR2_EPHA4	WNT10A_FZD2_LRP6
	PlexinA4_complex1_SEMA3A	TGFB1_TGFBR3	WNT5A_ANTXR1	GDF11_TGFR_AVR2B	BDNF_NTRK2	VEGFA_KDR	WNT3_FZD2_LRP6	PlexinA1_complex3_SEMA3A	WNT5A_FZD3	FGFR2_EPHA4	NCAM1_BDNF	TGFB1_TGFbeta receptor1	ANGPTL4_SDC2	WNT4_SMO	WNT4_FZD2_LRP6
	TGFB1_TGFBR3	TGFB1_TGFbeta receptor1	PlexinA4_complex1_SEMA3A		EGFR_GRN	GDF11_TGFR_AVR2A	BMR1A_ACR2A_BMP2	FLT1_VEGFB	SEMA3D_PlexinA4_complex1	VEGFA_FLT1	WNT10A_FZD10_LRP6	CXADR_FAM3C	EGFR_GRN	TGFB1_TGFBR3	WNT4_FZD10_LRP6
	BDNF_NTRK2	PROS1_AXL	FGF3_FGFR2		ANGPTL4_a5b1 complex	FLT1_VEGFB	FGF20_FGFR2	PROS1_AXL	TGFB1_TGFBR3	PROS1_AXL	WNT10A_FZD2_LRP6	TGFB2_TGFbeta receptor1	TGFB1_TGFbeta receptor1	TGFB1_TGFbeta receptor1	FGFR2_XPR1
	PROS1_AXL	ANGPTL4_a5b1 complex	WNT10A_FZD10_LRP6		VEGFA_FLT1		FGF7_FGFR2	GDF11_ANTXR1	PROS1_AXL	FLT1 complex_VEGFA	WNT7B_FZD10_LRP6	MPT_a5b1 complex	CXADR_FAM3C	TGFB2_TGFBR3	WNT7B_FZD10_LRP6
	CXCL12_CXCR4	VEGFA_FLT1	WNT10A_FZD2_LRP6		GDF11_ANTXR1		PlexinA1_complex3_SEMA3A	FLT1 complex_VEGFA	VEGFA_FLT1	VEGFA_KDR	WNT7B_FZD2_LRP6	FZD6_WNT4	TGFB2_TGFbeta receptor1	TGFB2_TGFbeta receptor1	WNT7B_FZD2_LRP6
	WNT4_FZD1	CXCL12_CXCR4	BDNF_F11R		FLT1_VEGFB		PROS1_AXL	GDF11_TGFR_AVR2B	PlexinA1_complex3_SEMA3A	FLT1_VEGFB	PlexinA1_complex3_SEMA3A	TNF_SEMA4C	TNF_SEMA4C	EGFR_COPA	CXADR_FAM3C
	ANGPTL4_a5b1 complex	VEGFA_KDR	SEMA3C_PlexinA4_complex1				MPT_INSR	FLT1 complex_VEGFB	FLT1_VEGFB	GDF11_TGFR_AVR2A	FLT1_VEGFB	TNF_RIPK1	WNT4_FZD1	FGFR2_XPR1	WNT16_FZD10_LRP6
	VEGFA_FLT1		MPT_INSR				FLT1_VEGFB		GDF11_ANTXR1	FLT1 complex_VEGFB	MPT_INSR		NTF4_NTRK2	TNF_PTPRS	WNT16_FZD2_LRP6
			PlexinA1_complex3_SEMA3A				GDF11_TGFR_AVR2A		FLT1 complex_VEGFA		GDF11_TGFR_AVR2A		TNF_RIPK1	CXADR_FAM3C	TNF_TNFRSF1A
							GDF11_ANTXR1		FLT1 complex_VEGFB		FLT1 complex_VEGFB		MPT_a5b1 complex	TNF_SEMA4C	WNT7A_FZD2_LRP6
							GDF11_TGFR_AVR2B		KDR_VEGFC		GDF11_ANTXR1		WNT7B_FZD1	VEGFA_FLT1	WNT7A_FZD10_LRP6
											GDF11_TGFR_AVR2B		VEGFA_FLT1	TNF_RIPK1	EGFR_TGFB1
											FLT1 complex_VEGFA		CCR10_CCL27	ACVR_1B2A receptor_GDF11	FZD6_WNT4
													ACVR_1B2A receptor_GDF11	ACVR_1B2B receptor_GDF11	BMPR1B_BMPR2_BMPR1A
													ACVR_1B2B receptor_GDF11	VEGFA_KDR	TNF_PTPRS
															TNF_SEMA4C
															TNF_CELSR2
															MPT_INSR
															CSF1_SLC7A1
															CCR10_CCL27
															WNT7A_LDLR

## Sheet: iTALK
pre-DC -> pre-DC	pre-DC -> DC1	pre-DC -> DC2	pre-DC -> Placode	DC1 -> pre-DC	DC1 -> DC1	DC1 -> DC2	DC1 -> Placode	DC2 -> pre-DC	DC2 -> DC1	DC2 -> DC2	DC2 -> Placode	Placode -> pre-DC	Placode -> DC1	Placode -> DC2	Placode -> Placode
MDK_SDC1	VIM_CD44	VIM_CD44	MDK_SDC4	GPC3_CD81	VIM_CD44	VIM_CD44	MDK_SDC4	MDK_SDC1	VIM_CD44	VIM_CD44	MDK_SDC4	MDK_SDC1	PKM_CD44	MDK_SDC1	MDK_SDC4
VIM_CD44	PKM_CD44	MDK_SDC1	CYR61_CAV1	VIM_CD44	GPC3_CD81	GPC3_CD81	GPC3_CD81	VIM_CD44	PKM_CD44	MDK_SDC1	GI2_CAV1	MDK_ITGB1	MDK_ITGB1	PKM_CD44	MDK_ITGB1
GPC3_CD81	GPC3_CD81	MDK_ITGB1	MDK_ITGB1	MDK_SDC1	PKM_CD44	MDK_SDC1	GI2_CAV1	MDK_ITGB1	MDK_ITGB1	MDK_ITGB1	MDK_ITGB1	PTN_SDC1	MDK_SDC1	PTN_SDC1	MDK_SDC1
MDK_ITGB1	MDK_ITGB1	GPC3_CD81	GI2_CAV1	MDK_ITGB1	RTN4_NGFR	RTN4_NGFR	CYR61_CAV1	GPC3_CD81	RTN4_NGFR	PKM_CD44	RTN4_TNFRSF19	PKM_CD44	GPC3_CD81	MDK_ITGB1	MDK_ITGA6
RTN4_NGFR	RTN4_NGFR	PKM_CD44	RTN4_TNFRSF19	RTN4_NGFR	FGF10_FGFR1	FGF10_FGFR1	RTN4_TNFRSF19	RTN4_NGFR	GPC3_CD81	RTN4_NGFR	RTN4_GJB2	GPC3_CD81	PDGFA_PDGFRB	GPC3_CD81	PTN_SDC1
SEMA3D_NRP1	MDK_SDC1	RTN4_NGFR	RTN4_GJB2	FGF10_FGFR1	MDK_ITGB1	MDK_ITGB1	RTN4_GJB2	FGF10_FGFR1	FGF10_FGFR1	FGF10_FGFR1	MDK_SDC1	PDGFA_PDGFRA	PTN_SDC1	RTN4_NGFR	GPC3_CD81
PKM_CD44	FGF10_FGFR1	FGF10_FGFR1	GPC3_CD81	VCAN_ITGB1	MDK_SDC1	PKM_CD44	MDK_ITGB1	PKM_CD44	MDK_SDC1	GPC3_CD81	BMP4_BMPR2	PTHLH_PTH1R	RTN4_NGFR	PDGFA_PDGFRB	RTN4_TNFRSF19
FGF10_FGFR1	SEMA3D_NRP1	VCAN_ITGB1	MDK_SDC1	SEMA3D_NRP1	VCAN_CD44	VCAN_ITGB1	IGFBP4_LRP6	VCAN_ITGB1	VCAN_CD44	VCAN_ITGB1	IGFBP4_LRP6	PDGFA_PDGFRB	PTHLH_PTH1R	PDGFA_PDGFRA
VCAN_ITGB1	VCAN_CD44	FN1_ITGB1	MDK_ITGA6	PKM_CD44	VCAN_ITGB1	GI2_EDNRB	MDK_SDC1	SEMA3D_NRP1	VCAN_ITGB1	GI2_EDNRB	TFPI_SDC4	RTN4_NGFR	APP_NGFR	APP_NGFR
FN1_ITGB1	FN1_CD44	GI2_EDNRB		WNT5A_FZD2	WNT5A_FZD2	WNT5A_FZD2	CYR61_ITGB5	BMP4_BMPR2	IGF1_IGF1R	EDN3_EDNRB	GPC3_CD81	MDK_LRP1	PDGFA_PDGFRA	PTHLH_PTH1R
MDK_LRP1	VCAN_ITGB1	RTN4_TNFRSF19		GI2_EDNRA	SEMA3D_NRP1	RTN4_TNFRSF19	FGF10_FGFR2	MDK_LRP1	SEMA3D_NRP1	RTN4_TNFRSF19	BMP4_BMPR1A	APP_NGFR	MDK_LRP1	MDK_LRP1
	FN1_ITGB1	VCAN_CD44		IGFBP4_LRP6	GPC3_IGF1R	IGFBP4_LRP6		GI2_EDNRA	NTF3_NGFR	VCAN_CD44	MDK_ITGA6	FN1_ITGB1	FN1_CD44	FN1_ITGB1
	MDK_LRP1	SEMA3D_NRP1			APP_NGFR	VCAN_CD44		BMP4_BMPR1A	APOD_LEPR	IGFBP4_LRP6	CYR61_CAV1		BDNF_NGFR	BDNF_NGFR
	APP_NGFR	FN1_CD44			GI2_IGF1R	GI2_EDNRA		IGFBP4_LRP6	HAS2_CD44	GI2_EDNRA			FN1_ITGB1	SEMA3A_NRP2
		GI2_EDNRA			GI2_EDNRA	APP_NGFR		WNT5A_FZD2	APP_NGFR	NTF3_NGFR				MDK_ITGA6
		APP_NGFR			IGFBP4_LRP6	NTF3_NGFR			WNT5A_FZD2	VEGFA_NRP2
		MDK_LRP1			HAS2_CD44	SEMA3D_NRP1			BMP4_BMPR2	APP_NGFR
					NTF3_NGFR	VEGFA_NRP2			GI2_IGF1R	APOD_LEPR
					IGF1_IGF1R				GI2_EDNRA	WNT5A_FZD2
									MDK_LRP1	EDN3_EDNRA
									IGFBP4_LRP6	BMP4_BMPR2
									BMP4_BMPR1A	MDK_LRP1
									FN1_CD44	FN1_ITGB1
										HAS2_CD44

## Sheet: SingleCellSignalR
pre-DC -> pre-DC	pre-DC -> DC1	pre-DC -> DC2	pre-DC -> Placode	DC1 -> pre-DC	DC1 -> DC1	DC1 -> DC2	DC1 -> Placode	DC2 -> pre-DC	DC2 -> DC1	DC2 -> DC2	DC2 -> Placode	Placode -> pre-DC	Placode -> DC1	Placode -> DC2	Placode -> Placode
AGRN_ITGB1	AGRN_ITGB1	AGRN_ITGB1	AGRN_ITGB1	AGRN_ITGB1	AGRN_ITGB1	AGRN_ITGB1	AGRN_ITGB1	AGRN_ITGB1	AGRN_ITGB1	AGRN_ITGB1	AGRN_ITGB1	AGRN_ITGB1	AGRN_ITGB1	AGRN_ITGB1	AGRN_ITGB1
APOE_LRP1	APOD_LEPR	APOD_LEPR	AGRN_LRP4	AGRN_LRP1	AGRN_LRP1	AGRN_LRP1	AGRN_LRP4	AGRN_LRP1	AGRN_LRP1	AGRN_LRP1	AGRN_LRP4	AGRN_LRP1	AGRN_LRP1	AGRN_LRP1	AGRN_LRP4
APOE_SCARB1	APOE_LRP1	APOE_LRP1	APP_CAV1	APOD_LEPR	APOD_LEPR	APOD_LEPR	APOE_SCARB1	APOD_LEPR	APOD_LEPR	APOD_LEPR	APP_CAV1	APOC1_VLDLR	APOC1_VLDLR	APOC1_VLDLR	APOE_SCARB1
APOE_VLDLR	APOE_SCARB1	APOE_SCARB1	APP_GPC1	APOE_LRP1	APOE_LRP1	APOE_LRP1	APP_CAV1	APOE_LRP1	APOE_LRP1	APOE_LRP1	APP_CD74	APOE_LRP1	APOE_LRP1	APOE_LRP1	APP_CAV1
APP_CAV1	APP_CAV1	APOE_VLDLR	APP_TNFRSF21	APOE_SCARB1	APOE_SCARB1	APOE_SCARB1	APP_GPC1	APOE_SCARB1	APP_CAV1	APOE_VLDLR	APP_GPC1	APOE_SCARB1	APOE_SCARB1	APOE_SCARB1	APP_CD74
APP_GPC1	APP_GPC1	APP_GPC1	ARF1_INSR	APOE_VLDLR	APOE_VLDLR	APOE_VLDLR	APP_TNFRSF21	APOE_VLDLR	APP_GPC1	APP_GPC1	APP_TNFRSF21	APOE_VLDLR	APOE_VLDLR	APOE_VLDLR	APP_GPC1
APP_LRP1	APP_LRP1	APP_LRP1	ARPC5_LDLR	APP_CAV1	APP_CAV1	APP_GPC1	ARF1_INSR	APP_CAV1	APP_LRP1	APP_LRP1	ARF1_INSR	APP_CAV1	APP_CAV1	APP_GPC1	APP_LRP1
APP_NGFR	APP_NCSTN	APP_NCSTN	B2M_TFRC	APP_GPC1	APP_GPC1	APP_LRP1	ARPC5_LDLR	APP_GPC1	APP_NCSTN	APP_NCSTN	ARPC5_LDLR	APP_GPC1	APP_GPC1	APP_LRP1	APP_NCSTN
ARF1_INSR	APP_NGFR	APP_NGFR		APP_LRP1	APP_LRP1	APP_NCSTN	BDNF_DDR1	APP_LRP1	APP_NGFR	APP_NGFR	B2M_TFRC	APP_LRP1	APP_LRP1	APP_NCSTN
BDNF_NGFR	ARF1_INSR	ARF1_INSR		APP_NCSTN	APP_NCSTN	APP_NGFR		APP_NCSTN	ARF1_INSR	ARF1_INSR		APP_NCSTN	APP_NCSTN	APP_NGFR
BMP4_BMPR1A	BDNF_NGFR	BDNF_NGFR		APP_NGFR	APP_NGFR	ARF1_INSR			BDNF_NGFR	BDNF_NGFR		APP_NGFR	APP_NGFR	ARF1_INSR
	BDNF_NTRK2	BMP4_BMPR1A		ARF1_INSR	ARF1_INSR	BDNF_NGFR			BGN_LY96	BMP4_BMPR1A			ARF1_INSR	BDNF_NGFR
		BMP4_BMPR2			BDNF_NGFR	BGN_LY96			BMP4_BMPR1A	BMP4_BMPR2			BDNF_NGFR	BMP2_ACVR2B
						BMP4_BMPR1A				BMP7_ACVR1			BDNF_NTRK2	BMP2_BMPR1A
						BMP4_BMPR2				BMP7_ACVR2A
						BMP7_ACVR2A				BMP7_ACVR2B
										BMP7_BMPR1A
										BMP7_BMPR2
