# Supplementary material for: Inference and analysis of cell-cell communication using CellChat
Source: Nat Commun. 2021 Feb 17;12:1088. doi: 10.1038/s41467-021-21246-9 (PMC7889871; doi:10.1038/s41467-021-21246-9)
Supplement: Supplementary file 5 — Supplementary Data 2 [file 41467_2021_21246_MOESM5_ESM.xlsx]

## Sheet: E14.5-pseudotime (Figure 3)
signaling pathway	signaling gene	FIB-A	FIB-B	FIB-C	FIB-D	FIB-E	DC-A	DC-B	Basal-A	Basal-B	Placode	Suprabasal-A	Suprabasal-B	Suprabasal-C
TGFb	Tgfb1	0	0	0	0	0	0.104797	0	0	0	0.165029	0	0	0
TGFb	Tgfb2	0	0	0	0	0	0	0	0	0	0.238085	0	0	0
TGFb	Tgfbr1	0	0.156019	0.135039	0.115011	0	0.1125	0	0	0	0	0	0	0
TGFb	Tgfbr2	0.197279	0.19172	0.194518	0.170515	0	0	0.203938	0	0	0	0	0	0
WNT	Wnt10a	0	0	0	0	0	0	0	0.191139	0.158142	0.13985	0	0	0
WNT	Wnt16	0	0	0	0	0	0	0	0.176965	0.136912	0	0	0	0
WNT	Wnt2	0.743661	0.133805	0	0	0	0	0	0	0	0	0	0	0
WNT	Wnt3	0	0	0	0	0	0	0	0.45233	0.412846	0.540649	0	0	0
WNT	Wnt4	0	0	0	0.164646	0.191462	0.172318	0	0.710266	0.587203	0.106413	0.193368	0.467757	0.605356
WNT	Wnt6	0	0	0	0	0	0	0	1.53078	1.46031	1.19426	0	0	0
WNT	Wnt7b	0	0	0	0	0	0	0	0.497975	0.203237	0	0.0974538	0.138185	0.428733
WNT	Fzd10	0	0	0	0	0	0	0	0.515667	0.613945	0.910991	0	0	0
WNT	Fzd2	0.611333	0.595459	0.535574	0.521802	0.224238	0.629121	0.793854	0	0.108323	0.107712	0.104396	0.084222	0
WNT	Lrp6	0.190894	0.197357	0.190565	0.157186	0.152229	0.175881	0.187604	0.141434	0.154328	0.191531	0.129612	0.12794	0.10247
ncWNT	Wnt5a	0.621295	0.687562	0.746719	0.689078	0.566552	0.695984	0.762254	0	0	0	0	0	0
ncWNT	Fzd1	0.122558	0	0	0.172049	0	0	0	0	0	0	0	0	0
ncWNT	Fzd101	0	0	0	0	0	0	0	0.515667	0.613945	0.910991	0	0	0
ncWNT	Fzd21	0.611333	0.595459	0.535574	0.521802	0.224238	0.629121	0.793854	0	0.108323	0.107712	0.104396	0.084222	0
ncWNT	Fzd3	0	0	0	0	0	0	0	0	0	0.123325	0.0997019	0	0.123768
ncWNT	Fzd4	0.136415	0	0	0	0	0	0	0	0	0	0	0	0
ncWNT	Fzd6	0	0	0	0	0	0	0	0.148893	0.154562	0	0.11469	0	0
EGF	Btc	0	0	0	0	0	0	0	0	0	0	0	0	0.129136
EGF	Hbegf	0	0	0	0	0	0	0	0	0	0	0	0	0.114193
EGF	Egfr	0	0	0.0757344	0	0	0	0	0.172022	0.167022	0	0.149965	0.141617	0.339176
EGF	Erbb2	0	0	0	0	0	0	0	0	0	0	0.192587	0.407647	0.581276
FGF	Fgf7	0.59481	0.397388	0.17006	0	0	0	0	0	0	0	0	0	0
FGF	Fgf10	0.159041	0.131557	0	0	0	0.242292	1.10751	0	0	0	0	0	0
FGF	Fgf18	0.140318	0	0	0	0	0	0	0	0	0	0	0	0
FGF	Fgf20	0	0	0	0	0	0	0	0	0	0.184352	0	0	0
FGF	Fgfr1	0.637713	0.58951	0.577363	0.642493	1.08064	1.22842	1.32954	0	0	0.194816	0	0	0
FGF	Fgfr2	0	0	0	0	0.109645	0.161988	0.161498	0.662408	0.69025	0.39264	0.108111	0	0
FGF	Fgfr3	0	0	0	0	0	0	0	0	0	0	0	0	0.132482
PDGF	Pdgfa	0	0	0	0	0	0	0.160301	1.7823	1.85717	1.58036	0	0	0
PDGF	Pdgfc	0	0	0	0	0	0	0	0.182443	0.194896	0.189369	0	0	0
PDGF	Pdgfd	0.0681827	0	0	0	0	0	0	0	0	0	0	0	0
PDGF	Pdgfra	0.214202	0.215241	0.215589	0.524195	0.701019	0.730902	0.552672	0	0	0	0	0	0
PDGF	Pdgfrb	0.127436	0.0867094	0.185296	0.211084	0.180662	0.204556	0.555283	0	0	0	0	0	0
IGF	Igf1	0.872896	1.22478	0.997719	0.141788	0	0.317092	2.07737	0	0	0	0	0	0
IGF	Igf2	3.49473	3.07125	2.83659	2.25103	1.18701	1.0449	0.322472	0.639337	0.625133	0.136858	0.898615	1.41752	1.19713
IGF	Igf1r	0.198721	0.175708	0.165911	0.136491	0.129047	0.127428	0	0.126393	0.123577	0	0	0	0
IGF	Igf2r	1.08722	0.83954	0.74988	0.544926	0.170903	0.170221	0.15387	0	0	0	0	0.105621	0.10165
HH	Shh	0	0	0	0	0	0	0	0	0	0.172615	0	0	0
HH	Ptch1	0	0	0	0	0.136361	0.783891	1.41948	0	0.123871	0.217264	0	0	0
HH	Ptch2	0	0	0	0	0	0	0.220311	0	0.117277	0.743595	0	0	0
HH	Smo	0.47381	0.21246	0.21181	0.200757	0.219355	0.443327	0.229077	0.135004	0.139398	0.189369	0	0	0
CXCL	Cxcl12	0.272853	0.838076	0.907562	1.05787	0.227391	0	0	0	0	0	0	0	0
CXCL	Cxcr4	0	0	0	0	0	0	0.168307	0	0	0	0	0	0
CSF	Il34	0	0	0	0	0	0	0	0	0	0	0	0	0
CSF	Csf1	0.138449	0	0	0	0	0	0	0	0	0	0	0	0
CSF	Csf1r	0	0	0	0	0	0	0	0	0	0	0	0	0
NGF	Ngf	0	0	0	0	0	0	0	0.137614	0.112958	0	0	0	0
NGF	Ngfr	0	0	0.255899	0.143624	0.177985	0.67634	1.40592	0	0	0	0	0	0
VISFATIN	Nampt	0	0	0	0	0	0	0	0.123964	0.0864355	0.157332	0	0	0
VISFATIN	Itga5	0.149605	0.1211	0	0.0723161	0	0	0	0	0	0	0	0	0
VISFATIN	Itgb1	1.53724	1.35325	1.34921	1.25142	1.28887	1.50977	1.36451	0.527439	0.567201	0.667071	0	0	0
ANGPTL	Angptl4	0.201087	0.226938	0.195925	0.499573	0.207451	0	0	0	0	0	0	0	0
ANGPTL	Cdh11	1.25155	1.03626	0.843549	1.01565	1.20664	1.51015	1.61057	0	0	0	0	0	0
ANGPTL	Sdc1	0.48452	0.295074	0.487786	0.21143	0.209527	0.863434	1.74198	0.53921	0.520955	0.459273	1.45317	1.82258	2.12299
ANGPTL	Sdc2	0.138195	0.17912	0.150371	0.152509	0.214429	0.147446	0	0.153101	0.139346	0.140878	0	0	0
ANGPTL	Sdc4	0	0	0	0	0.122243	0	0	0.620313	0.893306	1.41235	0.617155	0.572518	0.577755
ANGPTL	Itga51	0.149605	0.1211	0	0.0723161	0	0	0	0	0	0	0	0	0
ANGPTL	Itgb11	1.53724	1.35325	1.34921	1.25142	1.28887	1.50977	1.36451	0.527439	0.567201	0.667071	0	0	0
MK	Mdk	2.41263	2.42377	2.34715	1.89327	1.32927	1.19093	1.34574	1.18999	1.19419	1.57994	0.691605	0.200913	0
MK	Sdc11	0.48452	0.295074	0.487786	0.21143	0.209527	0.863434	1.74198	0.53921	0.520955	0.459273	1.45317	1.82258	2.12299
MK	Sdc21	0.138195	0.17912	0.150371	0.152509	0.214429	0.147446	0	0.153101	0.139346	0.140878	0	0	0
MK	Sdc41	0	0	0	0	0.122243	0	0	0.620313	0.893306	1.41235	0.617155	0.572518	0.577755
MK	Ptprz1	0	0	0	0	0	0	0	0.0979389	0	0	0	0.154296	0.4329
MK	Lrp1	0.694814	0.616669	0.607124	0.620406	0.506244	0.436069	0.220076	0	0	0	0.08806	0.151116	0.126872
MK	Ncl	1.98025	1.97463	1.97121	2.05009	2.20544	2.2283	1.84942	2.82148	2.76776	2.44579	2.63137	2.34701	2.29168
MK	Itga6	0	0	0	0	0	0.118074	0.181919	0.4249	0.39431	0.155332	0	0	0
MK	Itgb12	1.53724	1.35325	1.34921	1.25142	1.28887	1.50977	1.36451	0.527439	0.567201	0.667071	0	0	0
PTN	Ptn	3.68041	3.5151	2.8707	1.50179	0.540609	0.183111	0	1.52612	1.43419	1.00612	0.256549	0.111184	0
PTN	Ptprz11	0	0	0	0	0	0	0	0.0979389	0	0	0	0.154296	0.4329
PTN	Sdc12	0.48452	0.295074	0.487786	0.21143	0.209527	0.863434	1.74198	0.53921	0.520955	0.459273	1.45317	1.82258	2.12299
PTN	Sdc22	0.138195	0.17912	0.150371	0.152509	0.214429	0.147446	0	0.153101	0.139346	0.140878	0	0	0
PTN	Sdc42	0	0	0	0	0.122243	0	0	0.620313	0.893306	1.41235	0.617155	0.572518	0.577755
PTN	Ncl1	1.98025	1.97463	1.97121	2.05009	2.20544	2.2283	1.84942	2.82148	2.76776	2.44579	2.63137	2.34701	2.29168
EDN	Edn1	0	0	0	0	0	0	0	0	0	0	0	0	0.096919
EDN	Edn3	0	0	0	0	0	0.253449	1.36359	0	0	0	0	0	0
EDN	Ednra	0	0	0	0	0.201731	0.198704	0.210998	0	0	0	0	0	0
EDN	Ednrb	0	0	0	0	0	0	0.220926	0	0	0	0	0	0
KIT	Kitl	1.33125	0.944751	0.804594	0.831084	0.188374	0	0	0.180489	0.161114	0.157189	0	0	0
KIT	Kit	0	0	0	0	0	0	0	0	0	0	0	0	0
SEMA3	Sema3a	0.542258	0.206309	0.146864	0	0	0	0	0	0	0.171323	0	0	0.10165
SEMA3	Sema3c	1.60975	0.673854	0.156751	0	0	0	0	0	0	0	0	0	0
SEMA3	Sema3d	0.674336	0	0	0	0.257089	0.751605	0.614733	0	0	0.392337	0	0	0
SEMA3	Nrp1	1.11128	1.14736	1.29656	1.68023	1.68914	1.63313	0.980917	0	0	0	0	0	0
SEMA3	Nrp2	0.213352	0.247636	0.242693	0	0	0.1858	2.05815	0	0	0.187848	0	0	0
SEMA3	Plxna1	0	0	0	0	0	0	0	0	0	0	0.110954	0.1226	0.381093
SEMA3	Plxna2	0	0	0	0	0	0	0	0	0	0	0.0723146	0.144875	0.137755
SEMA3	Plxna4	0	0	0	0	0.153487	0.207278	0	0	0	0	0	0	0
GAS	Gas6	0	0.196198	0.169297	0	0	0	0	0	0	0	0	0	0
GAS	Axl	0.656386	0.192177	0.165029	0.140136	0.122218	0.127338	0.187604	0.0813228	0	0	0	0	0.126872
GAS	Tyro3	0	0	0	0	0	0	0	0	0	0	0	0.120339	0.411613
GRN	Grn	0.569811	0.443086	0.438204	0.21423	0.206693	0.176194	0.0771761	0.135771	0.12232	0	0	0	0
GRN	Sort1	0	0	0	0	0	0	0	0	0	0	0	0.0868578	0.117342
GALECTIN	Lgals9	0.181328	0	0	0	0	0	0	0	0	0	0	0	0
GALECTIN	Cd44	1.05361	0.69776	0.21789	0.176404	0.149158	0.23747	0.917289	0	0	0	0.48138	0.88262	0.876718
PTH	Pthlh	0	0	0	0	0	0	0	0	0	0.767751	0	0	0
PTH	Pth1r	0.448132	0.212163	0.48241	1.03622	1.68277	1.60916	1.31443	0	0	0	0	0	0

## Sheet: E13.5 (related to Figure 5)
signaling pathway	Signaling gene	FIB-A	FIB-B	FIB-P	MYL	Immune	ENDO	Muscle	MELA	Basal-P	Basal	Spinious
TGFb	Tgfb1	0	0	0	1.00184	1.04949	0.820274	0	0	0	0	0
TGFb	Tgfb2	0.179333	0	0	0	0	0	0.536429	0	0	0	0.0799991
TGFb	Tgfb3	0	0	0	0	0	0	0.0926922	0	0	0	0
TGFb	Tgfbr1	0	0	0.122889	0.082066	0	0.115739	0.109552	0.138886	0	0	0
TGFb	Tgfbr2	0.162118	0	0.0877129	0.152322	0	0.421548	0	0.136057	0	0	0
WNT	Wnt10a	0	0	0	0	0	0	0	0	0.403879	0.473061	0
WNT	Wnt2	0.158295	0	0	0	0	0	0	0	0	0	0
WNT	Wnt3	0	0	0	0	0	0	0	0	0.539986	0.516127	0
WNT	Wnt4	0	0.17177	0	0	0	0	0	0	0.654596	0.556431	0.352542
WNT	Wnt6	0	0	0	0	0	0	0	0	1.61951	1.63755	0.561348
WNT	Wnt7a	0	0	0	0	0	0	0	0	0.123637	0.135615	0
WNT	Wnt7b	0	0	0	0	0	0	0	0	0.867003	0.698836	0
WNT	Fzd10	0	0	0	0	0	0	0	0	0.939344	0.640478	0.106529
WNT	Lrp6	0.153142	0	0.126035	0.116954	0.0755425	0	0.087514	0.110772	0.11945	0.105868	0.121169
ncWNT	Wnt5a	0.536065	0.627578	0.641717	0	0	0	0	0	0	0	0
ncWNT	Fzd1	0.139255	0	0.132797	0	0	0	0	0	0	0	0
ncWNT	Fzd101	0	0	0	0	0	0	0	0	0.939344	0.640478	0.106529
ncWNT	Fzd2	0.551677	0.194176	0.511281	0	0	0	0.0884509	0.122499	0.113686	0	0.15173
ncWNT	Fzd3	0	0	0	0	0	0	0	0.121473	0	0	0
ncWNT	Fzd6	0	0	0	0	0	0	0	0	0.173349	0.172139	0.135649
ncWNT	Mcam	0	0	0	0	0	0	0	0.187715	0	0	0
EGF	Hbegf	0	0	0	0	0	0	0	0.139546	0	0	0
EGF	Egfr	0	0	0	0	0	0	0	0	0.142661	0.124624	0.12113
EGF	Erbb2	0	0	0	0	0	0	0	0	0	0	0.189682
FGF	Fgf7	0.207191	0	0	0	0	0	0	0	0	0	0
FGF	Fgf9	0	0	0	0	0	0	0.126023	0	0	0	0
FGF	Fgfr1	0.590098	0.70507	0.657675	0	0	0.135242	0.120536	0	0	0	0
FGF	Fgfr2	0	0	0	0	0	0	0	0	0.825367	0.567262	0.144224
FGF	Fgfr4	0	0	0	0	0	0	0.319433	0	0	0	0
PDGF	Pdgfa	0	0	0	0	0	0	0.913611	0.578265	1.97739	1.64832	0.661984
PDGF	Pdgfc	0	0	0	0	0	0	0.497267	0	0.651288	0.639604	0.470704
PDGF	Pdgfra	0.178748	0.482612	0.469125	0	0	0	0	0	0	0	0
PDGF	Pdgfrb	0.162769	0.178815	0.162547	0	0.0882326	0	0	0	0	0	0
VEGF	Vegfb	0.165221	0.200905	0.179152	0.11554	0	0	0.134369	0.119432	0.128141	0.131629	0.10536
VEGF	Pgf	0	0	0	0	0	0	0.0507931	0	0	0	0
VEGF	Flt1	0	0	0	0	0	0.229625	0	0	0	0	0
IGF	Igf1	1.10781	0	0.215382	0.63219	0	0.218437	0.154565	0	0	0	0
IGF	Igf2	1.85486	1.13757	1.32568	0.132847	0.0947066	1.41101	1.171	0	0.148021	0.158648	0.62984
IGF	Igf1r	0.154053	0	0.13779	0	0.124319	0.180035	0.333837	0.1645	0.130292	0.0850237	0
IGF	Igf2r	0.506417	0.163829	0.191894	0	0	0.170309	0.365862	0	0	0	0.103219
APELIN	Apln	0	0	0	0	0	0.267889	0	0	0	0	0
APELIN	Aplnr	0	0	0	0	0	0.355306	0	0	0	0	0
CCL	Ccl3	0	0	0	0.832384	0	0	0	0	0	0	0
CCL	Ccl9	0	0	0	0.745295	0	0	0	0	0	0	0
CCL	Ccl6	0	0	0	0.115286	0	0	0	0	0	0	0
CCL	Ccl7	0	0	0	0.187895	0	0	0	0	0	0	0
CCL	Ccl2	0	0	0	0.844712	0	0	0	0	0	0	0
CCL	Ccl12	0	0	0	0.190707	0	0	0	0	0	0	0
CCL	Ccr1	0	0	0	0.410504	0	0	0	0	0	0	0
CCL	Ccr2	0	0	0	0	0.322372	0	0	0	0	0	0
IL2	Tslp	0	0	0	0	0	0	0	0	0	0	0
IL2	Il7r	0	0	0	0	0	0	0	0	0	0	0
IL2	Crlf2	0	0	0	0.0592928	0.0676696	0	0	0	0	0	0
IL4	Il4	0	0	0	0	0.149248	0	0	0	0	0	0
IL4	Il4ra	0	0	0	0.435691	0	0	0	0	0	0	0
CSF	Il34	0	0	0	0	0	0	0	0	0	0	0
CSF	Csf1	0	0	0	0	0	0	0	0	0	0	0
CSF	Csf1r	0	0	0	1.47966	0	0	0	0	0	0	0
NGF	Ngf	0	0.134716	0	0	0	0	0	0.119432	0.361654	0.182847	0
NGF	Ngfr	0	0.247048	0.211482	0	0	0	0.10926	0.782201	0	0	0
RANKL	Tnfsf11	0	0	0	0	0	0	0	0	0	0	0
RANKL	Tnfrsf11a	0	0	0	0.12706	0	0	0	0	0	0	0
RANKL	Tnfrsf11b	0	0	0	0	0	0	0	0	0	0	0
TWEAK	Tnfsf12	0.0768673	0	0	0	0	0	0	0	0	0	0
TWEAK	Tnfrsf12a	0	0	0	0	0	0	0	0	0	0	0.0757069
VISFATIN	Nampt	0	0	0	0.0990609	0	0	0.0936655	0.101978	0.110329	0.120859	0
VISFATIN	Itga5	0	0	0	0	0	0.1857	0	0	0	0	0
VISFATIN	Itgb1	0.776876	0.752437	0.920909	0.543688	0.391983	1.08587	0.538384	1.06407	0.383688	0.437808	0.10346
ANGPTL	Angptl2	0	0	0	0	0	0	0	0.106699	0	0	0
ANGPTL	Angptl4	0.208325	0.218778	0.176047	0	0	0	0	0	0	0	0
ANGPTL	Tlr4	0	0	0	0	0	0	0	0	0	0	0
ANGPTL	Cdh5	0	0	0	0	0	1.46624	0	0	0	0	0
ANGPTL	Cdh11	0.787609	0.677051	0.676026	0	0	0	0.0688637	0	0	0	0
ANGPTL	Sdc1	0.561178	0.645522	0.599787	0	0	0.0312124	0.356766	0.103368	0.505177	0.616552	1.05619
ANGPTL	Sdc2	0.184694	0.615163	0.471193	0	0	0	0.145267	0	0.145643	0.16136	0
ANGPTL	Sdc3	0	0	0	0	0	0	0	0.422558	0	0	0
ANGPTL	Sdc4	0	0	0	0.169964	0	0	0	0	0.610424	0.536226	0.178949
ANGPTL	Itga51	0	0	0	0	0	0.1857	0	0	0	0	0
ANGPTL	Itgb11	0.776876	0.752437	0.920909	0.543688	0.391983	1.08587	0.538384	1.06407	0.383688	0.437808	0.10346
MK	Mdk	2.96672	2.55967	2.60358	0.457482	0.55227	0.673674	1.5384	1.77679	1.89736	2.14104	1.90149
MK	Sdc11	0.561178	0.645522	0.599787	0	0	0.0312124	0.356766	0.103368	0.505177	0.616552	1.05619
MK	Sdc21	0.184694	0.615163	0.471193	0	0	0	0.145267	0	0.145643	0.16136	0
MK	Sdc41	0	0	0	0.169964	0	0	0	0	0.610424	0.536226	0.178949
MK	Ptprz1	0	0	0	0	0	0	0	0.450918	0	0	0
MK	Lrp1	0.203264	0.196659	0.188613	0.414449	0	0	0	0	0	0	0
MK	Ncl	1.60046	1.95803	1.91047	1.763	2.21572	1.93662	2.40195	1.79631	2.41999	2.43084	2.56779
MK	Itga4	0	0	0	0.136755	0.979854	0	0.403087	0.51411	0	0	0
MK	Itga6	0	0	0	0.393394	0	0.611182	0	0.715699	0.158196	0.153547	0
MK	Itgb12	0.776876	0.752437	0.920909	0.543688	0.391983	1.08587	0.538384	1.06407	0.383688	0.437808	0.10346
PTN	Ptn	3.35079	1.09814	1.78725	0.15937	0.115884	0.159948	1.1445	0.226718	1.89205	1.90524	1.31967
PTN	Ptprz11	0	0	0	0	0	0	0	0.450918	0	0	0
PTN	Sdc12	0.561178	0.645522	0.599787	0	0	0.0312124	0.356766	0.103368	0.505177	0.616552	1.05619
PTN	Sdc22	0.184694	0.615163	0.471193	0	0	0	0.145267	0	0.145643	0.16136	0
PTN	Sdc31	0	0	0	0	0	0	0	0.422558	0	0	0
PTN	Sdc42	0	0	0	0.169964	0	0	0	0	0.610424	0.536226	0.178949
PTN	Ncl1	1.60046	1.95803	1.91047	1.763	2.21572	1.93662	2.40195	1.79631	2.41999	2.43084	2.56779
EDN	Edn3	0	0	0	0	0	0	0.128519	0	0	0	0
EDN	Ednrb	0	0	0	0.841814	0	0	0	1.85227	0	0	0
KIT	Kitl	0	0	0	0	0	0.140181	0	0.122499	0.127288	0.12779	0
KIT	Kit	0	0	0	0	0.894478	0	0	0	0	0	0
NT	Ngf1	0	0.134716	0	0	0	0	0	0.119432	0.361654	0.182847	0
NT	Ntf3	0	0	0	0	0	0	0	0	0.102364	0	0
NT	Ntrk1	0	0	0	0	0	0	0.0882955	0	0	0	0
SEMA3	Sema3a	0.178375	0	0	0	0	0	0	0	0	0	0
SEMA3	Sema3c	0.192795	0	0	0	0	0	0	0.536935	0	0	0
SEMA3	Sema3f	0	0	0	0	0	0	0	0	0.0992655	0	0
SEMA3	Plxnd1	0	0	0	0.107621	0	0.789122	0	0	0	0	0
SEMA3	Nrp1	0.250187	1.71141	1.17714	0.86919	0	0.74756	0	0.633496	0	0	0
SEMA3	Nrp2	0.205417	0	0	0.0957162	0	0.96681	0	0	0	0	0
SEMA3	Plxna2	0	0	0	0	0	0	0.124155	0	0	0	0
APJ	Apela	0	0.232143	0.188007	0	0	0	0	0	0	0	0
APJ	Aplnr1	0	0	0	0	0	0.355306	0	0	0	0	0
GAS	Gas6	0	0	0	1.38483	0	0	0	0	0	0	0
GAS	Axl	0.20178	0.0972364	0.135614	0	0	0	0	0	0.116468	0.121535	0.0743938
GAS	Tyro3	0	0	0	0	0	0	0	0	0	0	0.0732071
GALECTIN	Lgals9	0.149563	0	0	0.548857	0.619819	0	0	0	0	0	0
GALECTIN	Ptprc	0	0	0	0.376131	0.131094	0	0	0	0	0	0
GALECTIN	Cd44	0	0	0	0.126556	0.136956	0	0.114581	0	0	0	0
PROS	Pros1	0	0	0	0.07786	0	0	0	0.139442	0	0	0
PROS	Axl1	0.20178	0.0972364	0.135614	0	0	0	0	0	0.116468	0.121535	0.0743938
PROS	Tyro31	0	0	0	0	0	0	0	0	0	0	0.0732071

## Sheet: E14.5 (related to Figure 5)
signaling pathway	Signaling gene	FIB-A	FIB-B	FIB-P	DC	Pericyte	MYL	Immune	ENDO	Muscle	MELA	Basal-P	Basal	Spinious
TGFb	Tgfb1	0	0	0	0	0.0906951	0.917072	0.972939	0.584024	0	0	0	0	0
TGFb	Tgfb2	0	0	0	0	0.152539	0	0	0.0917061	0.554379	0	0	0	0
TGFb	Tgfbr1	0.130112	0	0.117123	0	0	0	0.0455342	0	0.121406	0.0929394	0	0	0
TGFb	Tgfbr2	0.194613	0	0.136989	0.155422	0	0.148686	0	0.61086	0	0.144022	0	0	0
WNT	Wnt10a	0	0	0	0	0	0	0	0	0	0	0.163515	0.188635	0
WNT	Wnt16	0	0	0	0	0	0	0	0	0	0	0.156106	0.153911	0
WNT	Wnt2	0.162727	0	0	0	0	0	0	0	0	0	0	0	0
WNT	Wnt3	0	0	0	0	0	0	0	0	0	0	0.455239	0.459269	0
WNT	Wnt4	0	0.187862	0.174877	0	0	0	0	0	0	0.0391822	0.640397	0.647596	0.200808
WNT	Wnt6	0	0	0	0	0	0	0	0	0	0	1.51381	1.46894	0
WNT	Wnt7b	0	0	0	0	0	0	0	0	0	0	0.447474	0.209882	0.120189
WNT	Fzd10	0	0	0	0	0	0	0	0	0	0	0.623502	0.525532	0
WNT	Fzd2	0.578125	0.217425	0.546295	0.740124	0.114747	0	0	0	0.073787	0.106951	0.103808	0	0.0993315
WNT	Lrp6	0.186928	0.145538	0.170171	0.174015	0.137303	0.160611	0.106981	0.158119	0.120841	0.161155	0.1553	0.143944	0.130023
ncWNT	Wnt5a	0.682741	0.499351	0.679792	0.706126	0.106792	0	0	0	0	0	0	0	0
ncWNT	Fzd1	0	0	0.114003	0	0	0	0	0	0	0	0	0	0
ncWNT	Fzd101	0	0	0	0	0	0	0	0	0	0	0.623502	0.525532	0
ncWNT	Fzd21	0.578125	0.217425	0.546295	0.740124	0.114747	0	0	0	0.073787	0.106951	0.103808	0	0.0993315
ncWNT	Fzd3	0	0	0	0	0	0	0	0	0	0.191089	0	0	0.0949993
ncWNT	Fzd4	0	0	0	0	0	0	0	0.125063	0	0	0	0	0
ncWNT	Fzd6	0	0	0	0	0	0	0	0	0	0	0.153993	0.136209	0.109396
ncWNT	Mcam	0	0	0	0	0.486714	0	0	0.129994	0	0.209252	0	0	0
EGF	Hbegf	0	0	0	0	0.0765289	0	0	0.0920853	0	0.233152	0	0	0
EGF	Egfr	0	0	0	0	0.102285	0	0	0	0	0	0.156858	0.171923	0.149259
EGF	Erbb2	0	0	0	0	0	0	0	0	0	0	0	0	0.189769
FGF	Fgf7	0.216005	0	0	0	0	0	0	0	0	0	0	0	0
FGF	Fgf10	0.0805584	0	0	0.842652	0	0	0	0	0	0	0	0	0
FGF	Fgfr1	0.607117	0.858289	0.97984	1.25504	0.0869502	0	0	0.147778	0.151561	0	0	0	0
FGF	Fgfr2	0	0	0.12627	0.160348	0	0	0	0	0	0	0.698793	0.618716	0.103853
PDGF	Pdgfa	0	0	0	0	0.541241	0	0	0	1.17145	0.784222	1.97969	1.63983	0
PDGF	Pdgfc	0	0	0	0	0	0	0	0	0.127852	0	0.379805	0.188397	0
PDGF	Pdgfra	0.215589	0.638622	0.689466	0.249074	0	0	0	0	0	0	0	0	0
PDGF	Pdgfrb	0.16166	0.194904	0.17642	0.236636	1.47185	0	0.091612	0	0	0	0	0	0
VEGF	Vegfb	0.165148	0.160093	0.169787	0	0.13008	0.0931841	0.0823625	0	0.158984	0.112289	0.133338	0.148284	0
VEGF	Vegfc	0	0	0	0	0.176044	0	0	0	0	0	0	0	0
VEGF	Flt1	0	0	0	0	0	0	0	0.678832	0	0	0	0	0
VEGF	Flt4	0	0	0	0	0	0	0	0.241241	0	0	0	0	0
VEGF	Kdr	0	0	0	0	0	0	0	1.72735	0	0	0	0	0
IGF	Igf1	0.923956	0	0	1.58276	0	0.302209	0	0.218365	0	0	0	0	0
IGF	Igf2	3.14293	1.27035	1.76699	0.657155	1.80606	0.142534	0.104501	2.98524	2.30208	0	0.567178	0.624397	0.957277
IGF	Igf1r	0.180278	0	0.141954	0	0.109544	0	0	0.410641	0.178056	0.19022	0.129055	0.116038	0
IGF	Igf2r	0.79763	0.192165	0.212589	0.169619	1.2177	0	0	0.430908	0.475436	0.105158	0.0779895	0	0
APELIN	Apln	0	0	0	0	0	0	0	0.217727	0	0	0	0	0
APELIN	Aplnr	0	0	0	0	0	0	0	0.292914	0	0	0	0	0
CCL	Ccl3	0	0	0	0	0	0.685531	0	0	0	0	0	0	0
CCL	Ccl9	0	0	0	0	0	0.654993	0	0	0	0	0	0	0
CCL	Ccl6	0	0	0	0	0	0.149176	0	0	0	0	0	0	0
CCL	Ccl7	0	0	0	0	0	0.31793	0	0	0	0	0	0	0
CCL	Ccl2	0	0	0	0	0.158898	1.10445	0	0	0	0	0	0	0
CCL	Ccl12	0	0	0	0	0	0.3485	0	0	0	0	0	0	0
CCL	Ccr1	0	0	0	0	0	0.408709	0	0	0	0	0	0	0
CCL	Ccr2	0	0	0	0	0	0.377061	0.279856	0	0	0	0	0	0
IL2	Tslp	0	0	0	0	0.0737597	0	0	0	0	0	0	0	0
IL2	Il7r	0	0	0	0	0	0	0	0	0	0	0	0	0
IL2	Crlf2	0	0	0	0	0	0	0.0641991	0	0	0	0	0	0
IL4	Il4	0	0	0	0	0	0	0.174833	0	0	0	0	0	0
IL4	Il13	0	0	0	0	0	0	0.681146	0	0	0	0	0	0
IL4	Il4ra	0	0	0	0	0	0.216209	0	0	0	0	0	0	0
IL4	Il13ra1	0	0	0	0	0.114487	0	0	0	0	0	0	0	0
LIFR	Ctf1	0	0	0	0	0	0	0	0	0	0	0.111612	0.136498	0
LIFR	Lifr	0	0	0	0	0.326443	0	0	0.0997955	0.135066	0.110347	0	0	0
LIFR	Il6st	0.477072	0	0.126049	0	0.463694	0.0957451	0	0.142582	0.095618	0.112289	0.114462	0	0
OSM	Osm	0	0	0	0	0	0	0.218625	0	0	0	0	0	0
OSM	Lifr1	0	0	0	0	0.326443	0	0	0.0997955	0.135066	0.110347	0	0	0
OSM	Il6st1	0.477072	0	0.126049	0	0.463694	0.0957451	0	0.142582	0.095618	0.112289	0.114462	0	0
CSF	Il34	0	0	0	0	0	0	0	0	0	0	0	0	0
CSF	Csf1	0	0	0	0	0	0	0	0	0	0	0	0	0
CSF	Csf1r	0	0	0	0	0	1.35109	0	0	0	0	0	0	0
TNF	Tnf	0	0	0	0	0	0	0.142747	0	0	0	0	0	0
TNF	Tnfrsf1a	0.168692	0.201594	0.172416	0	0.373567	0.50342	0	0.152901	0	0	0.15317	0.163596	0.440866
NGF	Ngf	0	0	0	0	0	0	0	0	0	0	0.127126	0.128	0
NGF	Ngfr	0	0.188844	0.144115	1.09432	0.102965	0	0	0	0	0.841805	0	0	0
RANKL	Tnfsf11	0	0	0	0	0	0	0	0	0	0	0	0	0
RANKL	Tnfrsf11a	0	0	0	0	0	0.139893	0	0	0	0	0	0	0
RANKL	Tnfrsf11b	0	0	0	0	0	0	0	0	0	0	0	0	0
VISFATIN	Nampt	0	0	0	0	0.08155	0	0	0.0872578	0	0	0.112996	0.124384	0
VISFATIN	Insr	0	0	0	0	0	0	0	0.0988321	0	0	0	0	0
VISFATIN	Itga5	0.122699	0	0.0705956	0	0	0	0	0.138122	0	0	0	0	0
VISFATIN	Itgb1	1.37996	1.19333	1.41401	1.29227	1.40962	0.86142	0.567285	1.77507	0.798061	1.53697	0.544143	0.564457	0
ANGPTL	Angptl1	0.721217	0	0	0	0	0	0	0	0	0	0	0	0
ANGPTL	Angptl4	0.215491	0.219664	0.199121	0	0	0	0	0	0	0	0	0	0
ANGPTL	Cdh5	0	0	0	0	0	0	0	1.84774	0	0	0	0	0
ANGPTL	Cdh11	1.07479	0.970349	1.24618	1.42406	0.161422	0	0	0	0	0	0	0	0
ANGPTL	Sdc1	0.476906	0.213515	0.39341	1.47384	0.434428	0	0	0.0571039	0.148278	0	0.496541	0.545311	1.5146
ANGPTL	Sdc2	0.158995	0.204502	0.190901	0	0.129741	0	0	0	0.148884	0.0943801	0.142288	0.152804	0
ANGPTL	Sdc3	0	0	0	0	0	0	0	0	0	0.232427	0	0	0
ANGPTL	Sdc4	0	0	0.108903	0	0	0.204695	0	0	0	0.104202	0.812156	0.707989	0.608702
ANGPTL	Itga1	0	0	0	0	0.561071	0	0	0	0	0	0	0	0
ANGPTL	Itga51	0.122699	0	0.0705956	0	0	0	0	0.138122	0	0	0	0	0
ANGPTL	Itgb11	1.37996	1.19333	1.41401	1.29227	1.40962	0.86142	0.567285	1.77507	0.798061	1.53697	0.544143	0.564457	0
ANGPT	Angpt1	0	0	0	0	0.110528	0	0	0	0	0	0	0	0
ANGPT	Tek	0	0	0	0	0	0	0	0.151194	0	0	0	0	0
MK	Mdk	2.38305	1.50384	1.47329	1.37125	1.25126	0	0.182334	0.271502	0.720214	1.40735	1.12809	1.32511	0.619153
MK	Sdc11	0.476906	0.213515	0.39341	1.47384	0.434428	0	0	0.0571039	0.148278	0	0.496541	0.545311	1.5146
MK	Sdc21	0.158995	0.204502	0.190901	0	0.129741	0	0	0	0.148884	0.0943801	0.142288	0.152804	0
MK	Sdc41	0	0	0.108903	0	0	0.204695	0	0	0	0.104202	0.812156	0.707989	0.608702
MK	Ptprz1	0	0	0	0	0	0	0	0	0	0.948673	0.0955058	0	0
MK	Lrp1	0.645357	0.540691	0.538812	0.221637	0.143513	0.454788	0	0	0	0	0	0	0.115013
MK	Ncl	1.95386	2.12186	2.24077	1.92546	2.30171	2.16538	2.26978	2.48153	2.66809	2.16087	2.78043	2.77444	2.54086
MK	Itga4	0	0	0	0	0.0709793	0.220932	1.00248	0	0.115667	0.869498	0	0	0
MK	Itga6	0	0	0	0.14822	0.767256	0.175047	0	0.758371	0.110948	0.966324	0.427804	0.194681	0
MK	Itgb12	1.37996	1.19333	1.41401	1.29227	1.40962	0.86142	0.567285	1.77507	0.798061	1.53697	0.544143	0.564457	0
PTN	Ptn	3.20226	0.626295	0.884918	0	1.37204	0	0.108104	0	0.660558	0.316317	1.55186	1.3793	0.243367
PTN	Ptprz11	0	0	0	0	0	0	0	0	0	0.948673	0.0955058	0	0
PTN	Sdc12	0.476906	0.213515	0.39341	1.47384	0.434428	0	0	0.0571039	0.148278	0	0.496541	0.545311	1.5146
PTN	Sdc22	0.158995	0.204502	0.190901	0	0.129741	0	0	0	0.148884	0.0943801	0.142288	0.152804	0
PTN	Sdc31	0	0	0	0	0	0	0	0	0	0.232427	0	0	0
PTN	Sdc42	0	0	0.108903	0	0	0.204695	0	0	0	0.104202	0.812156	0.707989	0.608702
PTN	Ncl1	1.95386	2.12186	2.24077	1.92546	2.30171	2.16538	2.26978	2.48153	2.66809	2.16087	2.78043	2.77444	2.54086
EDN	Edn3	0	0	0	0.871853	0	0	0	0	0.179619	0	0	0	0
EDN	Ednra	0	0.192507	0.160071	0.207958	0.357605	0	0	0	0	0	0	0	0
EDN	Ednrb	0	0	0	0	0	0.551442	0	0	0	1.95476	0	0	0
KIT	Kitl	0.946252	0.237642	0.494375	0	0	0	0	0.606339	0	0.214209	0.184527	0.163674	0
KIT	Kit	0	0	0	0	0	0	1.31329	0	0	0	0	0	0
SEMA3	Sema3a	0.191585	0	0	0	0	0	0	0	0	0	0	0	0
SEMA3	Sema3b	0	0	0	0	0	0	0	0	0	0.134827	0	0	0
SEMA3	Sema3c	0.646524	0	0	0	0	0	0	0	0	0.820797	0	0	0
SEMA3	Sema3d	0.132375	0.233053	0.21799	0.616688	0	0	0	0	0	0	0	0	0
SEMA3	Sema3f	0	0	0	0	0	0	0	0	0	0	0.0940172	0	0
SEMA3	Sema3g	0	0	0	0	0	0	0	0	0	0.14655	0	0	0
SEMA3	Plxnd1	0	0	0	0	0	0.0962644	0	0.688993	0	0	0	0	0
SEMA3	Nrp1	1.23189	1.71979	1.62025	1.03742	0.848092	0.854735	0	1.04336	0	0.75712	0	0	0
SEMA3	Nrp2	0.216596	0	0	1.14286	0.114487	0	0	1.12939	0	0.125919	0	0	0
SEMA3	Plxna2	0	0	0	0	0	0	0	0	0.201131	0	0	0	0.104779
SEMA3	Plxna4	0	0	0.119496	0.154087	0	0	0	0	0	0.118238	0	0	0
APJ	Apela	0	0.216623	0.1731	0.670457	0	0	0	0	0	0	0	0	0
APJ	Aplnr1	0	0	0	0	0	0	0	0.292914	0	0	0	0	0
GAS	Gas6	0	0	0	0	0	0.852105	0	0	0	0	0	0	0
GAS	Axl	0.209574	0	0.142938	0.164815	0.419278	0	0	0	0	0	0.0874245	0	0
GAS	Tyro3	0	0	0	0	0	0	0	0	0	0	0	0	0.0993849
GALECTIN	Lgals9	0	0	0	0	0	0.403322	0.627772	0	0	0	0	0	0
GALECTIN	Ptprc	0	0	0	0	0	0.576543	0.159789	0	0	0	0	0	0
GALECTIN	Cd44	0.634347	0.164041	0.162769	0.775685	0	0.4899	0.134375	0	0.180037	0	0	0	0.540971
PROS	Pros1	0	0	0.112289	0	0.0971827	0	0	0	0	0.167497	0	0	0
PROS	Axl1	0.209574	0	0.142938	0.164815	0.419278	0	0	0	0	0	0.0874245	0	0
PROS	Tyro31	0	0	0	0	0	0	0	0	0	0	0	0	0.0993849
